# Supplementary material for: A Reference Database of Standardised Continuous Lumbar Intervertebral Motion Analysis for Conducting Patient-Specific Comparisons
Source: Front Bioeng Biotechnol. 2021 Sep 27;9:745837. doi: 10.3389/fbioe.2021.745837 (PMC8503612; doi:10.3389/fbioe.2021.745837)
Supplement: Supplementary file 2 [file Table1.XLSX]

## Sheet: 127 Control Flexion
% L2-S1 ROM		L2-L3	L3-L4	L4-L5	L5-S1		CI95 L2-L3'	CI95 L3-L4'	CI95 L4-L5'	CI95 L5-S1'
0		#DIV/0!	#DIV/0!	#DIV/0!	#DIV/0!		#N/A	#N/A	#N/A	#N/A
1		0.692154	0.255179	0.196684	-0.125158		0.277859	0.144022	0.13317	0.275951
2		0.567212	0.260582	0.186784	0.000879919		0.125783	0.0773338	0.0683787	0.141539
3		0.532464	0.263354	0.180569	0.0383343		0.0939535	0.0590692	0.0519991	0.104076
4		0.513399	0.267216	0.17351	0.0602413		0.0766819	0.0499663	0.0433392	0.0816389
5		0.508342	0.270286	0.169162	0.0665324		0.0696799	0.0448154	0.0388485	0.0724245
6		0.502297	0.274678	0.165976	0.0713014		0.0628781	0.0416468	0.0356653	0.0640296
7		0.499239	0.278356	0.16249	0.0741475		0.0590238	0.0391035	0.0334565	0.0582003
8		0.496717	0.281627	0.160269	0.0755976		0.0553646	0.0373766	0.031746	0.0537393
9		0.496117	0.284746	0.158017	0.0753385		0.0532494	0.0363081	0.0304792	0.0509851
10		0.495133	0.287451	0.156351	0.0752808		0.0514858	0.0353347	0.029514	0.0482588
11		0.495339	0.290193	0.154642	0.0740584		0.0502634	0.0344686	0.0286939	0.046594
12		0.495618	0.292941	0.153076	0.072614		0.0492176	0.033863	0.028008	0.0452006
13		0.494587	0.29544	0.151799	0.0724175		0.0479221	0.0331173	0.0274522	0.0433763
14		0.494305	0.297746	0.150688	0.071509		0.0470291	0.0327202	0.0269645	0.042153
15		0.494537	0.300111	0.149669	0.0699417		0.0463125	0.0320906	0.0265066	0.0409061
16		0.494086	0.302324	0.148813	0.0690362		0.0455509	0.0316966	0.0261386	0.0398121
17		0.493748	0.304049	0.148292	0.0681682		0.044882	0.0312079	0.0258452	0.0385646
18		0.49295	0.306452	0.147858	0.0669891		0.0442349	0.0307992	0.0256092	0.0376578
19		0.492327	0.30825	0.147897	0.0657638		0.0436801	0.0303553	0.0254615	0.0366019
20		0.49136	0.310392	0.147905	0.0645655		0.0430762	0.0300012	0.0253358	0.0357438
21		0.490065	0.312472	0.148078	0.0635867		0.0424587	0.0296529	0.0252689	0.0349558
22		0.489056	0.314398	0.148269	0.0624617		0.0418708	0.0292203	0.0251857	0.0341004
23		0.487748	0.316567	0.148747	0.061099		0.0411764	0.0288605	0.0250845	0.0333204
24		0.486536	0.318904	0.148838	0.0598644		0.0406082	0.0285259	0.0250656	0.0326307
25		0.484778	0.320926	0.149413	0.0589925		0.0399878	0.0281272	0.0250365	0.0318334
26		0.483005	0.323072	0.149896	0.058106		0.0393757	0.0277216	0.0249934	0.0311471
27		0.481338	0.325192	0.15054	0.0569772		0.0388678	0.0273458	0.0251012	0.0305267
28		0.479427	0.327187	0.15132	0.0560774		0.0382679	0.0269936	0.0251652	0.0298761
29		0.477595	0.329241	0.152021	0.055122		0.0377463	0.0266122	0.0251919	0.0293648
30		0.475318	0.331281	0.152938	0.054398		0.0372115	0.0262441	0.0252813	0.0287223
31		0.472958	0.333344	0.153839	0.0537518		0.0367741	0.025872	0.0252685	0.0282532
32		0.470502	0.335368	0.154838	0.0531374		0.0363152	0.0254901	0.0253091	0.0276995
33		0.467998	0.337014	0.155928	0.0528591		0.0358558	0.0251048	0.0252695	0.0271586
34		0.465308	0.338946	0.157036	0.0524585		0.0354012	0.024755	0.0252903	0.0266729
35		0.462464	0.340484	0.158491	0.0522545		0.034988	0.024329	0.0252586	0.0262029
36		0.459555	0.342218	0.159841	0.0520245		0.0345192	0.0239949	0.0252183	0.0257347
37		0.456674	0.34394	0.161258	0.0517092		0.0340883	0.0236422	0.0251649	0.0252931
38		0.453448	0.345437	0.16297	0.0516639		0.033671	0.0232086	0.025101	0.0248123
39		0.450497	0.346775	0.164624	0.051564		0.0332518	0.0228548	0.0250633	0.0243627
40		0.447852	0.348051	0.166136	0.0513681		0.0328436	0.0225081	0.02498	0.0239391
41		0.444623	0.349385	0.167977	0.0513581		0.0323793	0.0221421	0.0248618	0.0234917
42		0.441431	0.350642	0.169944	0.0512617		0.0319257	0.0217823	0.024808	0.0230499
43		0.438831	0.351936	0.171531	0.050928		0.0315236	0.021385	0.0247003	0.0225721
44		0.436007	0.353017	0.173516	0.0506275		0.031093	0.0210485	0.0245852	0.0221482
45		0.433056	0.354078	0.175465	0.0505066		0.0306868	0.0207295	0.0244897	0.0218087
46		0.429774	0.355065	0.177687	0.0505124		0.0302856	0.0204058	0.0244033	0.0214143
47		0.426509	0.35603	0.179908	0.0505226		0.0298654	0.0200448	0.0242668	0.0211019
48		0.42332	0.35661	0.182179	0.0507936		0.029513	0.0197592	0.0241949	0.0207613
49		0.420074	0.35713	0.184569	0.0510609		0.0291613	0.0194471	0.0240959	0.0204069
50		0.416638	0.35754	0.187099	0.0514842		0.0288602	0.0191509	0.0240265	0.020163
51		0.413472	0.357908	0.189423	0.0518919		0.0285466	0.0188755	0.0238873	0.0198908
52		0.410006	0.358224	0.191936	0.0524542		0.0282049	0.0185995	0.0237623	0.0196053
53		0.40653	0.358308	0.194647	0.0530596		0.0278792	0.0183034	0.0236899	0.0193078
54		0.403214	0.358449	0.197092	0.0537211		0.027583	0.0180546	0.0235643	0.0191147
55		0.399639	0.358256	0.199936	0.0545671		0.0272713	0.0177646	0.0234598	0.0188776
56		0.396363	0.358215	0.202443	0.0553072		0.0269582	0.017521	0.0233224	0.0186558
57		0.392789	0.357875	0.205323	0.0562638		0.0266788	0.0172877	0.0232187	0.0184395
58		0.389189	0.35742	0.208154	0.0574087		0.0263988	0.0170183	0.0230942	0.0182566
59		0.385807	0.356904	0.210866	0.0585217		0.0261471	0.0167929	0.022992	0.0180561
60		0.382322	0.356048	0.213818	0.0598348		0.0259023	0.0165455	0.0228309	0.017877
61		0.379111	0.355496	0.2164	0.0609458		0.0256508	0.0163343	0.0227229	0.0177146
62		0.375542	0.354764	0.219251	0.0623172		0.0254115	0.0161446	0.0225544	0.0176113
63		0.371969	0.35397	0.222	0.0638584		0.02511	0.0158981	0.0224146	0.0174464
64		0.368575	0.352891	0.224868	0.0653893		0.0249162	0.0157374	0.0222618	0.0173445
65		0.365017	0.351901	0.22771	0.0670178		0.0246748	0.0155542	0.0221364	0.0171961
66		0.361587	0.350849	0.230427	0.068709		0.0244181	0.0153474	0.0219131	0.0171272
67		0.358163	0.349806	0.233101	0.0704273		0.0241737	0.0151458	0.0217871	0.0169903
68		0.354593	0.34858	0.235861	0.0723867		0.0238978	0.014962	0.021561	0.0169158
69		0.351263	0.347189	0.23858	0.0743162		0.02372	0.0147955	0.0214341	0.0168611
70		0.348047	0.345766	0.241089	0.0763772		0.0235522	0.0146187	0.021242	0.0168237
71		0.344808	0.344379	0.243557	0.078466		0.0233391	0.0144307	0.0210715	0.0167716
72		0.341686	0.343159	0.245892	0.0804064		0.0231244	0.014278	0.0208661	0.0167552
73		0.338281	0.341722	0.24831	0.0827587		0.0228844	0.0141451	0.0206764	0.0167319
74		0.33499	0.340101	0.250596	0.0853164		0.0226612	0.0139662	0.0204619	0.0166999
75		0.331768	0.338542	0.252839	0.0877867		0.0224517	0.0138226	0.0202807	0.016683
76		0.328592	0.336992	0.255042	0.0902436		0.0222443	0.0136914	0.0200292	0.0167462
77		0.325563	0.335516	0.256975	0.0927536		0.0220593	0.0136024	0.0198756	0.0167582
78		0.322777	0.333998	0.25881	0.0951654		0.0219143	0.0134736	0.0196736	0.0167782
79		0.319561	0.332447	0.260876	0.0978006		0.021688	0.0133587	0.0194985	0.0168198
80		0.316358	0.330824	0.262792	0.100646		0.0214865	0.0132322	0.0192499	0.0168951
81		0.313334	0.32913	0.264569	0.103526		0.0213008	0.0131281	0.0190698	0.0169555
82		0.310584	0.327607	0.266139	0.106174		0.0211186	0.0130278	0.0188282	0.017041
83		0.307776	0.326005	0.267741	0.108927		0.0209544	0.0129242	0.0186167	0.0171014
84		0.304781	0.324345	0.269451	0.111811		0.0207765	0.0128332	0.018449	0.0171844
85		0.301976	0.322775	0.270875	0.114707		0.0205969	0.0127558	0.018236	0.0172931
86		0.299136	0.321143	0.272464	0.117535		0.0204242	0.012672	0.0180688	0.0173859
87		0.296328	0.319584	0.273836	0.120476		0.0202393	0.0125879	0.0178317	0.0174637
88		0.293708	0.31803	0.275166	0.123269		0.020099	0.0125262	0.0176911	0.0175875
89		0.290912	0.316327	0.276495	0.126384		0.0199523	0.0124641	0.0174932	0.0176898
90		0.288468	0.314879	0.277597	0.129127		0.0198018	0.0124141	0.0172858	0.0177922
91		0.285788	0.313263	0.278903	0.132067		0.0196536	0.0123722	0.0171338	0.0179316
92		0.2833	0.311779	0.28002	0.134875		0.0195026	0.012336	0.0169291	0.0180886
93		0.280826	0.310092	0.28118	0.137828		0.0193972	0.0122727	0.0167705	0.018177
94		0.27837	0.30861	0.28226	0.140639		0.0192412	0.0122546	0.0166147	0.0183214
95		0.275947	0.307025	0.283324	0.143539		0.0191309	0.0122434	0.0164312	0.0184794
96		0.27358	0.305482	0.28438	0.146347		0.0190016	0.0122193	0.0162604	0.0186
97		0.271229	0.303806	0.285436	0.149273		0.0188875	0.0121994	0.0160971	0.0187295
98		0.268868	0.302225	0.286448	0.152158		0.0187634	0.0122323	0.0159216	0.0188747
99		0.266506	0.300355	0.287529	0.155265		0.0186534	0.0122345	0.0157293	0.0189957
100		0.26336	0.2974	0.289181	0.159652		0.0185253	0.0122808	0.0153997	0.0191303

## Sheet: 8 Control Flexion
% L2-S1 ROM		L2-L3	L3-L4	L4-L5	L5-S1		CI95 L2-L3'	CI95 L3-L4'	CI95 L4-L5'	CI95 L5-S1'
0		#DIV/0!	#DIV/0!	#DIV/0!	#DIV/0!		#N/A	#N/A	#N/A	#N/A
1		-0.128206	0.139865	0.207205	0.781136		0.342328	0.110629	0.186794	0.541141
2		0.151555	0.16106	0.194	0.493386		0.254761	0.0807832	0.107191	0.344951
3		0.232382	0.170714	0.189322	0.407581		0.208118	0.0767496	0.0836087	0.272064
4		0.2808	0.180564	0.187401	0.351235		0.181172	0.0749349	0.070471	0.223955
5		0.309521	0.18438	0.183517	0.322581		0.169355	0.0746	0.0633884	0.204107
6		0.335315	0.189566	0.181548	0.29357		0.156652	0.0727174	0.0575455	0.178116
7		0.353179	0.193077	0.179754	0.27399		0.150166	0.0716763	0.0538524	0.163804
8		0.371323	0.196145	0.176842	0.255691		0.144135	0.0706233	0.0506538	0.150687
9		0.386083	0.199424	0.174148	0.240345		0.139189	0.0693016	0.0481797	0.139195
10		0.397475	0.202003	0.172665	0.227857		0.134879	0.0680921	0.0471615	0.128417
11		0.409393	0.204893	0.170199	0.215514		0.131359	0.0663981	0.0459895	0.119367
12		0.417771	0.207556	0.168713	0.205959		0.128344	0.0651264	0.0455127	0.111439
13		0.426574	0.210609	0.166106	0.196712		0.125918	0.0639083	0.0448926	0.104557
14		0.433441	0.21272	0.163615	0.190224		0.124927	0.0629912	0.0445538	0.101413
15		0.441162	0.215719	0.161248	0.181872		0.122867	0.0617661	0.0445086	0.0958653
16		0.446087	0.217616	0.159302	0.176994		0.122456	0.0610347	0.0444577	0.0932738
17		0.451398	0.220581	0.157462	0.170559		0.121009	0.0599972	0.0444376	0.0896189
18		0.455531	0.223144	0.155359	0.165965		0.120261	0.0591263	0.0444486	0.0875325
19		0.460236	0.226998	0.153079	0.159687		0.119595	0.0578592	0.0444551	0.0848899
20		0.462926	0.229051	0.151682	0.156341		0.118594	0.0572965	0.0444742	0.0836524
21		0.465874	0.232344	0.149575	0.152208		0.117922	0.0563745	0.0444427	0.0822196
22		0.46885	0.235629	0.14812	0.147401		0.116807	0.0557329	0.0443752	0.0809272
23		0.471083	0.239447	0.145961	0.143509		0.116174	0.0547656	0.0443268	0.0798223
24		0.472986	0.241764	0.144603	0.140647		0.115515	0.0546267	0.0440401	0.0791083
25		0.474565	0.245763	0.143648	0.136025		0.114739	0.0538208	0.0441083	0.0782986
26		0.475707	0.248702	0.142597	0.132994		0.11335	0.0535986	0.0437389	0.0774351
27		0.4761	0.25265	0.141377	0.129872		0.112446	0.0527682	0.0435966	0.076839
28		0.476635	0.255608	0.140554	0.127202		0.110986	0.0525076	0.043096	0.0762527
29		0.476556	0.258987	0.140063	0.124394		0.109795	0.0523238	0.042769	0.0754981
30		0.476501	0.264062	0.139137	0.1203		0.108176	0.0520215	0.0422803	0.0749138
31		0.47582	0.267571	0.139024	0.117584		0.106883	0.0519608	0.0419144	0.0741192
32		0.475514	0.270814	0.138532	0.11514		0.105128	0.05176	0.0413427	0.073291
33		0.474631	0.274593	0.138613	0.112164		0.104479	0.0518157	0.0408095	0.0728992
34		0.473746	0.278211	0.138855	0.109188		0.102668	0.0518455	0.0401288	0.071603
35		0.472399	0.28152	0.138982	0.1071		0.101251	0.0516879	0.0398111	0.071033
36		0.47065	0.286051	0.139462	0.103837		0.0993944	0.0520443	0.0390225	0.0703216
37		0.469061	0.290291	0.140099	0.100549		0.0974081	0.0517121	0.0385108	0.06878
38		0.467048	0.293204	0.141285	0.0984633		0.096107	0.0517632	0.038023	0.068197
39		0.465391	0.296823	0.141774	0.0960115		0.0942641	0.0514645	0.0375326	0.0669918
40		0.463326	0.300347	0.143202	0.0931252		0.0926728	0.0512562	0.0372317	0.065356
41		0.461108	0.304166	0.144294	0.0904318		0.0907223	0.0507658	0.0367051	0.0640923
42		0.457588	0.308128	0.146322	0.0879618		0.0894883	0.0509826	0.0366077	0.0637177
43		0.455441	0.311315	0.147873	0.0853713		0.0881237	0.0504805	0.0368814	0.0619888
44		0.453063	0.314644	0.149218	0.0830753		0.0866527	0.0498775	0.0369332	0.0606702
45		0.449841	0.317418	0.151366	0.0813747		0.0855752	0.0495008	0.0371606	0.0600163
46		0.446399	0.321062	0.153807	0.0787318		0.0840496	0.0490958	0.0372243	0.0589793
47		0.442765	0.323387	0.157069	0.0767797		0.0836745	0.0486913	0.0382169	0.0580403
48		0.440174	0.326016	0.158899	0.0749118		0.0825353	0.0478387	0.0387366	0.0567826
49		0.436822	0.328534	0.161124	0.0735205		0.0815927	0.0473084	0.0394819	0.0561591
50		0.432099	0.332055	0.16427	0.071576		0.079852	0.0463784	0.0405547	0.0551831
51		0.427949	0.334367	0.167381	0.0703028		0.0788071	0.045825	0.0413053	0.0546033
52		0.424686	0.336371	0.170243	0.0686995		0.0783173	0.0448541	0.0427754	0.0533055
53		0.420142	0.338167	0.17416	0.0675314		0.0777879	0.0442819	0.0442029	0.052967
54		0.416835	0.339653	0.176685	0.0668265		0.0770261	0.0437455	0.0452559	0.052442
55		0.413332	0.341484	0.179522	0.0656617		0.0763084	0.0427548	0.0464054	0.051504
56		0.4081	0.342465	0.184402	0.0650318		0.0757144	0.0420954	0.0480178	0.0511385
57		0.404498	0.34321	0.187602	0.0646896		0.0753799	0.0416733	0.0496752	0.0506356
58		0.399977	0.343747	0.191839	0.0644376		0.0749736	0.040976	0.0514188	0.0502396
59		0.396346	0.344446	0.194872	0.0643364		0.0743297	0.0406055	0.0526499	0.0498219
60		0.393038	0.344945	0.197582	0.0644344		0.0736715	0.0402928	0.0537872	0.0494119
61		0.387964	0.344895	0.202556	0.0645847		0.0731812	0.0392768	0.0555917	0.0486157
62		0.384388	0.345057	0.205581	0.0649734		0.0725707	0.0391026	0.0567835	0.0482409
63		0.380952	0.344747	0.208641	0.0656595		0.0722236	0.0391348	0.0582115	0.0480612
64		0.376693	0.343965	0.212633	0.0667085		0.0718498	0.0386907	0.0598254	0.0475144
65		0.372684	0.343316	0.216123	0.0678765		0.0711779	0.0389088	0.0609782	0.0471866
66		0.369592	0.342939	0.218559	0.0689103		0.0705599	0.0390325	0.0618887	0.0468806
67		0.366605	0.3415	0.221574	0.0703214		0.0706549	0.0383954	0.0632209	0.0463519
68		0.362961	0.34043	0.224597	0.0720109		0.0702026	0.0384929	0.0643695	0.0459247
69		0.35861	0.338802	0.227821	0.0747673		0.0694205	0.0390767	0.0657063	0.0456959
70		0.355409	0.33791	0.230121	0.0765596		0.068836	0.0394806	0.0664436	0.0454139
71		0.352568	0.337064	0.23203	0.078338		0.0682241	0.0399303	0.0670295	0.0451866
72		0.349198	0.335585	0.234429	0.080788		0.0677844	0.0403212	0.0678151	0.0447943
73		0.345673	0.333967	0.236439	0.0839214		0.067053	0.0409537	0.0685957	0.0446816
74		0.342287	0.332386	0.238538	0.0867886		0.0664903	0.0418193	0.0691182	0.0445318
75		0.339655	0.331189	0.239665	0.0894915		0.0657136	0.0426302	0.069529	0.0444171
76		0.33732	0.329061	0.240968	0.0926512		0.0658035	0.0429526	0.0701711	0.0445282
77		0.334001	0.327493	0.24238	0.0961258		0.0651342	0.0436011	0.0705941	0.0441881
78		0.331563	0.326376	0.243411	0.0986504		0.0646125	0.0442536	0.0706805	0.0441408
79		0.328879	0.325028	0.244233	0.10186		0.0639337	0.0451922	0.0708047	0.0447332
80		0.325381	0.323098	0.245277	0.106244		0.06336	0.046059	0.070998	0.0443504
81		0.322914	0.322068	0.24588	0.109139		0.06271	0.0467353	0.0710132	0.0443804
82		0.320468	0.32077	0.246322	0.112441		0.0621657	0.0476029	0.0709321	0.0450815
83		0.318349	0.319265	0.246525	0.115861		0.0620667	0.0479687	0.0711785	0.044888
84		0.315321	0.317592	0.246775	0.120312		0.0615987	0.0488557	0.0711369	0.0453876
85		0.312828	0.316308	0.247045	0.123819		0.0611009	0.049714	0.0709737	0.0457312
86		0.3106	0.315174	0.247109	0.127117		0.060703	0.0504119	0.0706957	0.0464823
87		0.307734	0.313668	0.246976	0.131622		0.0603412	0.0510332	0.0704487	0.0468184
88		0.305654	0.312745	0.24707	0.134532		0.059936	0.051506	0.0702035	0.0470031
89		0.303097	0.311212	0.246856	0.138835		0.0597023	0.0522138	0.0698134	0.0477176
90		0.300688	0.309993	0.246674	0.142646		0.0594082	0.052712	0.0695387	0.0482861
91		0.298276	0.308756	0.246524	0.146444		0.059202	0.0530462	0.0692139	0.0482521
92		0.296168	0.307682	0.246201	0.149949		0.0589609	0.0535635	0.0688154	0.0491213
93		0.293359	0.306334	0.246029	0.154278		0.0588705	0.0538846	0.0684281	0.0494763
94		0.291251	0.30521	0.24562	0.157919		0.0587359	0.0542731	0.0680419	0.0501451
95		0.28925	0.304321	0.24521	0.16122		0.0585041	0.0544383	0.0677624	0.0505913
96		0.28687	0.30319	0.244846	0.165094		0.058499	0.0547498	0.0673832	0.0513944
97		0.284385	0.30191	0.244468	0.169238		0.0584341	0.0550397	0.0668733	0.0517644
98		0.282218	0.300847	0.243971	0.172963		0.0584193	0.055205	0.0666243	0.0524009
99		0.279434	0.299397	0.243397	0.177772		0.0584211	0.0553935	0.0662586	0.0530946
100		0.276439	0.297449	0.24236	0.183752		0.0586089	0.0555889	0.0657925	0.0541815

## Sheet: 8 Patient Flexion
% L2-S1 ROM		L2-L3	L3-L4	L4-L5	L5-S1		CI95 L2-L3'	CI95 L3-L4'	CI95 L4-L5'	CI95 L5-S1'
0		#DIV/0!	#DIV/0!	#DIV/0!	#DIV/0!		#N/A	#N/A	#N/A	#N/A
1		0.335676	0.395815	-0.176995	0.445504		0.519785	0.512369	0.476699	0.358846
2		0.390908	0.250935	-0.0739343	0.432091		0.285486	0.18556	0.335108	0.358113
3		0.414629	0.242004	0.000692874	0.342674		0.198155	0.136729	0.231575	0.23626
4		0.427628	0.243792	0.0480209	0.280559		0.156146	0.11003	0.164024	0.152555
5		0.436975	0.248158	0.0709585	0.243908		0.143304	0.0962601	0.135272	0.115675
6		0.438768	0.255133	0.0794601	0.22664		0.131012	0.088872	0.120387	0.101013
7		0.448194	0.257142	0.089731	0.204933		0.124127	0.0828335	0.103437	0.0821807
8		0.451411	0.261121	0.0949695	0.192499		0.120492	0.0791108	0.0974648	0.0759972
9		0.45922	0.265209	0.099039	0.176533		0.1168	0.0757924	0.0878101	0.0673411
10		0.462532	0.269196	0.100704	0.167567		0.113831	0.0739158	0.0844686	0.0645935
11		0.467235	0.272865	0.100928	0.158972		0.111406	0.0717726	0.0816904	0.0631632
12		0.470689	0.276246	0.100846	0.152218		0.10896	0.0707395	0.079242	0.0619512
13		0.474412	0.280068	0.100891	0.144628		0.106348	0.0696407	0.0777403	0.0604132
14		0.477908	0.283227	0.100411	0.138454		0.104959	0.0685392	0.0762648	0.0600636
15		0.481337	0.287211	0.0995102	0.131942		0.102551	0.0683882	0.0748348	0.0587344
16		0.483613	0.290558	0.0995965	0.126233		0.101138	0.0680202	0.0738093	0.0580549
17		0.48546	0.293673	0.0995443	0.121322		0.0999357	0.0679134	0.0727327	0.0574432
18		0.486974	0.29689	0.0995383	0.116598		0.0988893	0.0679497	0.0716407	0.0568595
19		0.48785	0.300734	0.099403	0.112013		0.0982525	0.0680622	0.0703512	0.0567961
20		0.489594	0.303316	0.0991052	0.107985		0.0974508	0.0688134	0.0693748	0.0564032
21		0.490271	0.306755	0.098896	0.104077		0.0970287	0.0692161	0.0685754	0.055902
22		0.490793	0.310617	0.0985492	0.100041		0.0967147	0.0689276	0.0671876	0.0560348
23		0.490703	0.314886	0.098127	0.0962836		0.0965507	0.0698294	0.0663278	0.0554459
24		0.490651	0.318259	0.0979647	0.0931252		0.0963815	0.0699947	0.0655251	0.0552247
25		0.490688	0.321399	0.0980454	0.0898681		0.0955925	0.0709577	0.0642571	0.0551342
26		0.489707	0.325324	0.0977853	0.0871841		0.0956077	0.0716017	0.063452	0.0548076
27		0.489085	0.328685	0.0975949	0.084635		0.095406	0.0717883	0.0625172	0.0543529
28		0.488129	0.332498	0.0977145	0.0816585		0.0953195	0.0723364	0.0615521	0.0536604
29		0.487494	0.334987	0.0974832	0.080036		0.0950582	0.0730866	0.0608629	0.0538719
30		0.485974	0.338321	0.097872	0.077833		0.0949845	0.0739323	0.0599244	0.053182
31		0.484756	0.34164	0.0979234	0.0756806		0.0947658	0.0740877	0.0590325	0.0526053
32		0.483441	0.34489	0.0979326	0.0737366		0.0944913	0.0742119	0.0579851	0.0518973
33		0.481731	0.348044	0.0982935	0.0719316		0.0946581	0.075319	0.0570192	0.0518034
34		0.480335	0.350503	0.0987601	0.0704022		0.0944502	0.0747784	0.0560718	0.0508271
35		0.478807	0.353667	0.0990334	0.0684927		0.0941666	0.0747144	0.0551271	0.050097
36		0.47647	0.356975	0.0998473	0.066708		0.0941508	0.0748514	0.0543656	0.0492833
37		0.474876	0.359054	0.10024	0.0658304		0.0936611	0.0751098	0.0534646	0.0492691
38		0.472632	0.361879	0.101212	0.0642772		0.0932468	0.0748806	0.0527396	0.0484027
39		0.469817	0.364746	0.102722	0.0627156		0.0931377	0.0746838	0.0521256	0.0474835
40		0.467642	0.366449	0.103771	0.0621377		0.0925003	0.074727	0.0513675	0.047379
41		0.464988	0.368947	0.105306	0.0607588		0.0919538	0.0742568	0.0507366	0.0464206
42		0.461419	0.371306	0.108187	0.0590881		0.0920076	0.0736968	0.0502532	0.0452945
43		0.459315	0.373256	0.109504	0.057926		0.0920998	0.0733379	0.0498673	0.0442938
44		0.456678	0.374441	0.111377	0.0575041		0.0913463	0.0729939	0.0493904	0.0441278
45		0.45313	0.376212	0.114349	0.0563094		0.0909933	0.0720567	0.0491873	0.0430905
46		0.450054	0.377878	0.116704	0.0553639		0.0902083	0.0712231	0.0485922	0.0420185
47		0.447088	0.378783	0.119118	0.0550108		0.0893338	0.070539	0.0482403	0.0418121
48		0.444682	0.380032	0.12119	0.0540961		0.0886228	0.0694364	0.04824	0.040809
49		0.440907	0.382281	0.123353	0.0534591		0.0869781	0.068438	0.0478552	0.0398771
50		0.437491	0.382317	0.126781	0.0534103		0.0864678	0.0674879	0.0480333	0.0395717
51		0.434664	0.383234	0.129475	0.0526281		0.0862926	0.0666636	0.0480805	0.0385514
52		0.431277	0.384037	0.132615	0.0520712		0.0853941	0.0655731	0.0477778	0.0374915
53		0.427895	0.384232	0.135812	0.0520615		0.0843588	0.0645492	0.0476881	0.037212
54		0.424451	0.384731	0.13917	0.0516477		0.0834507	0.063381	0.0474836	0.0361693
55		0.421208	0.385906	0.141817	0.0510688		0.0820317	0.0624434	0.0479717	0.035328
56		0.417722	0.385654	0.145243	0.0513808		0.0809562	0.0613747	0.04798	0.0349879
57		0.41426	0.38588	0.148836	0.051024		0.0800242	0.0602241	0.0479126	0.034082
58		0.41012	0.386288	0.152638	0.0509546		0.0785459	0.059162	0.0477463	0.0331177
59		0.407805	0.386028	0.155059	0.0511068		0.0776308	0.0585306	0.0485129	0.0330227
60		0.403302	0.386332	0.159181	0.0511839		0.0760158	0.0574947	0.0483857	0.0321185
61		0.399153	0.386315	0.163209	0.051323		0.0745691	0.0566044	0.0482149	0.0312745
62		0.396015	0.385414	0.166785	0.0517856		0.0736424	0.055648	0.0483507	0.0310421
63		0.393441	0.385524	0.169248	0.0517871		0.0729986	0.0555549	0.0490279	0.0304226
64		0.388995	0.385475	0.17357	0.0519593		0.0714223	0.0547257	0.0487825	0.029739
65		0.385155	0.384501	0.177543	0.052801		0.0700701	0.0540694	0.0486657	0.0294651
66		0.381061	0.383887	0.181811	0.0532414		0.0687541	0.0534631	0.0483974	0.0288463
67		0.377773	0.383749	0.184934	0.0535432		0.0674585	0.0535156	0.0485805	0.0285214
68		0.373144	0.383327	0.189555	0.0539746		0.0658409	0.0531393	0.0478078	0.0279902
69		0.369023	0.382055	0.193853	0.055069		0.0645182	0.0526107	0.04757	0.0278041
70		0.365079	0.380965	0.198186	0.0557697		0.0634245	0.0522117	0.0471498	0.0274148
71		0.362021	0.380617	0.201275	0.0560871		0.06234	0.0523699	0.0470243	0.0273228
72		0.358445	0.378989	0.205309	0.0572571		0.0614016	0.0519582	0.0467204	0.0272454
73		0.354702	0.377604	0.209559	0.0581344		0.0604931	0.0516238	0.0462299	0.0270256
74		0.351483	0.37704	0.212815	0.0586612		0.0593894	0.051766	0.0459555	0.0270669
75		0.34816	0.375181	0.216706	0.0599528		0.0586442	0.0513592	0.045634	0.0270951
76		0.344715	0.373526	0.220778	0.060982		0.0579084	0.0510259	0.0451159	0.0270485
77		0.342597	0.372711	0.223185	0.0615068		0.057251	0.0511965	0.0451051	0.027298
78		0.339346	0.37092	0.227104	0.0626294		0.0565865	0.0508593	0.0445585	0.02737
79		0.335902	0.368929	0.231461	0.0637085		0.0558334	0.0503523	0.0441551	0.0273704
80		0.334092	0.367632	0.233432	0.0648433		0.055307	0.0505413	0.0442857	0.0278849
81		0.33129	0.365877	0.237024	0.0658086		0.054742	0.0501052	0.0437414	0.0279771
82		0.328537	0.363901	0.240502	0.0670604		0.0542167	0.049738	0.0432346	0.0282328
83		0.325873	0.361953	0.243886	0.0682878		0.0536472	0.0494255	0.0430749	0.0283776
84		0.323931	0.360531	0.246237	0.0693007		0.0531035	0.0494625	0.0426016	0.028975
85		0.32173	0.358631	0.249116	0.0705233		0.0527379	0.0491527	0.0424407	0.0291891
86		0.319485	0.356605	0.252054	0.0718569		0.0523065	0.0487639	0.041981	0.0295717
87		0.316773	0.354289	0.255451	0.073487		0.0513912	0.0483934	0.0417241	0.0298975
88		0.315488	0.353218	0.257022	0.074272		0.0509603	0.0484828	0.041446	0.0303926
89		0.313279	0.350757	0.260026	0.0759379		0.0507733	0.0481424	0.0410906	0.0310496
90		0.311434	0.348922	0.262314	0.0773299		0.0503824	0.0478781	0.0408607	0.0312805
91		0.309806	0.346836	0.264499	0.0788588		0.050107	0.0474382	0.0405603	0.0317069
92		0.308092	0.344593	0.266874	0.080441		0.0498607	0.047058	0.0404282	0.0321415
93		0.306834	0.342908	0.268336	0.0819225		0.0495997	0.0468645	0.0402707	0.0325405
94		0.305001	0.3406	0.270689	0.0837105		0.048965	0.0465877	0.0398973	0.033127
95		0.303815	0.338624	0.272411	0.0851496		0.0487182	0.0462358	0.0398451	0.0334531
96		0.302524	0.336657	0.274099	0.0867199		0.0482167	0.0459152	0.0396553	0.0339081
97		0.3015	0.334521	0.275491	0.0884878		0.047857	0.0456025	0.0395277	0.0342055
98		0.300271	0.332192	0.277279	0.0902585		0.0474641	0.0451481	0.0397381	0.0343509
99		0.299285	0.329756	0.278664	0.0922951		0.0467918	0.0449182	0.0401144	0.0345932
100		0.297616	0.325733	0.280806	0.0958451		0.0461417	0.0449664	0.0423653	0.0339846

## Sheet: 127 Control Return
% L2-S1 ROM		L2-L3	L3-L4	L4-L5	L5-S1		CI95 L2-L3'	CI95 L3-L4'	CI95 L4-L5'	CI95 L5-S1'
0		#DIV/0!	#DIV/0!	#DIV/0!	#DIV/0!		#N/A	#N/A	#N/A	#N/A
1		0.181123	0.359945	0.339644	0.127215		0.0979335	0.0666457	0.0837839	0.115207
2		0.138511	0.313775	0.3595	0.195326		0.0614343	0.0479051	0.0582401	0.0810174
3		0.124844	0.293357	0.367645	0.220992		0.0473484	0.0408955	0.0477452	0.0661971
4		0.118667	0.280934	0.3727	0.234401		0.039227	0.0371251	0.0416805	0.058382
5		0.113955	0.274111	0.375739	0.242801		0.0344626	0.0348542	0.0381364	0.0534957
6		0.112324	0.269094	0.37754	0.247609		0.0308131	0.0330835	0.0355913	0.0496844
7		0.109997	0.265266	0.379674	0.251577		0.0282257	0.0318474	0.0336641	0.0472291
8		0.109274	0.262521	0.380377	0.254325		0.0262833	0.0307325	0.0322178	0.0451247
9		0.108616	0.260431	0.381685	0.255745		0.0249517	0.0300137	0.0310403	0.0435813
10		0.108359	0.258698	0.38242	0.25699		0.0237078	0.0293509	0.0301061	0.0422488
11		0.108243	0.257526	0.38304	0.257652		0.0227174	0.0286813	0.0292382	0.0411691
12		0.108115	0.256862	0.383246	0.258234		0.0220197	0.0281763	0.0285682	0.0402928
13		0.1084	0.256256	0.383628	0.258175		0.0212737	0.0276657	0.027982	0.0393955
14		0.108834	0.255706	0.384087	0.257834		0.0207922	0.0272216	0.0274015	0.0387285
15		0.109349	0.255264	0.384337	0.257518		0.0203369	0.0269349	0.0269528	0.0380692
16		0.109646	0.255249	0.384525	0.257051		0.0200504	0.0265892	0.0265245	0.0375557
17		0.109763	0.255523	0.384699	0.256487		0.0198247	0.0262495	0.0261323	0.0370742
18		0.110457	0.25546	0.384708	0.255858		0.0195667	0.0259399	0.0257454	0.0366164
19		0.111174	0.255655	0.384484	0.255182		0.0193522	0.025696	0.0254116	0.0361996
20		0.112006	0.255924	0.384491	0.254087		0.019176	0.0254318	0.0250935	0.0357751
21		0.112898	0.256195	0.384505	0.252924		0.0190437	0.025205	0.0248188	0.0354358
22		0.114107	0.256541	0.384417	0.251476		0.0188249	0.0249585	0.0245203	0.0349793
23		0.115226	0.256802	0.384149	0.250384		0.0186723	0.0247308	0.0242643	0.0346379
24		0.116036	0.257234	0.384171	0.249132		0.0185516	0.024604	0.0240801	0.0343118
25		0.117154	0.257853	0.383769	0.247818		0.0184528	0.0244093	0.0238811	0.0340328
26		0.118269	0.258572	0.383431	0.246341		0.0183391	0.02422	0.0236428	0.0336942
27		0.11962	0.259118	0.383137	0.244761		0.0182351	0.0240354	0.0234362	0.0333864
28		0.121054	0.259791	0.382707	0.243111		0.0181126	0.0238531	0.0232547	0.0330905
29		0.122239	0.260344	0.382397	0.241703		0.0180487	0.0237378	0.0231099	0.0328293
30		0.123619	0.261033	0.381939	0.240117		0.0179689	0.0235976	0.0229257	0.0325436
31		0.125058	0.261765	0.381543	0.238367		0.0178924	0.0234338	0.0227302	0.0322353
32		0.126424	0.262415	0.380989	0.236931		0.0178683	0.0232968	0.0225821	0.0320374
33		0.127966	0.263246	0.380502	0.235072		0.0178431	0.0231383	0.0224231	0.0317545
34		0.12961	0.264059	0.379854	0.233294		0.0178144	0.0230065	0.0222803	0.0315089
35		0.130982	0.26481	0.379366	0.231683		0.017748	0.022934	0.0221548	0.0312378
36		0.132555	0.265528	0.378822	0.229965		0.017742	0.0227892	0.0220038	0.0310049
37		0.134174	0.266315	0.378247	0.228164		0.0177294	0.0226658	0.0218758	0.0307687
38		0.135899	0.267185	0.377712	0.226135		0.0177322	0.0225321	0.0217223	0.0305123
39		0.137527	0.268041	0.376927	0.224467		0.0177054	0.0224149	0.0216004	0.0302953
40		0.139167	0.269	0.37621	0.222616		0.0177247	0.0222802	0.0214478	0.0300744
41		0.140944	0.269767	0.375433	0.220884		0.0177553	0.0221427	0.0213164	0.0298532
42		0.142473	0.270545	0.374719	0.219319		0.0177678	0.0220606	0.0212151	0.0296824
43		0.144213	0.271272	0.37403	0.217573		0.017773	0.0219139	0.0210818	0.0294388
44		0.145891	0.272119	0.373251	0.21586		0.0178005	0.0217744	0.0209489	0.0292102
45		0.147586	0.273068	0.372395	0.214105		0.0178133	0.0216422	0.0208079	0.0290044
46		0.149372	0.273813	0.371449	0.212554		0.0178584	0.0214985	0.0206948	0.0288126
47		0.151189	0.274601	0.370536	0.210897		0.0179204	0.0213192	0.0205993	0.028604
48		0.152934	0.275375	0.369633	0.209316		0.0179637	0.0211873	0.0204757	0.0283908
49		0.154657	0.276139	0.368745	0.207751		0.0179874	0.0210323	0.0203638	0.0281851
50		0.156296	0.276893	0.367827	0.206308		0.0180418	0.0208723	0.0202668	0.0280236
51		0.158021	0.277614	0.366953	0.204769		0.0180916	0.0207246	0.0201734	0.0278207
52		0.159787	0.278305	0.366044	0.203257		0.018143	0.0205568	0.0200863	0.0276081
53		0.161458	0.278996	0.365083	0.201889		0.0181835	0.0203981	0.0199699	0.0274363
54		0.163214	0.279676	0.364132	0.200437		0.0182225	0.0202204	0.0198878	0.0272298
55		0.164905	0.280323	0.36323	0.199035		0.0182606	0.0200537	0.0198175	0.0270123
56		0.166592	0.280923	0.362283	0.197729		0.0183461	0.0198862	0.0197574	0.0268436
57		0.168275	0.28152	0.361339	0.196425		0.0183979	0.0196952	0.0196744	0.0266423
58		0.169966	0.282103	0.360289	0.195237		0.018478	0.0195096	0.0196263	0.0264636
59		0.171701	0.282791	0.359315	0.193822		0.0185259	0.0193322	0.0195545	0.0262453
60		0.173393	0.283376	0.358335	0.192558		0.0185621	0.0191774	0.019494	0.0260554
61		0.175028	0.283843	0.357374	0.19145		0.0186448	0.0189739	0.0194635	0.025869
62		0.176648	0.284361	0.356513	0.190205		0.018696	0.018781	0.0194279	0.0256533
63		0.178199	0.284828	0.355692	0.189039		0.0187525	0.0186003	0.019399	0.0254539
64		0.179547	0.284984	0.355169	0.188083		0.0188347	0.0184045	0.0194299	0.0252689
65		0.181241	0.285627	0.354012	0.186938		0.0189108	0.0182159	0.0193925	0.0250841
66		0.18289	0.286069	0.353061	0.18583		0.0189905	0.0180413	0.0193683	0.0248902
67		0.184624	0.286547	0.351912	0.184803		0.0190826	0.0178657	0.0193346	0.0247129
68		0.186258	0.287089	0.35085	0.183722		0.019155	0.0176706	0.0192948	0.0245373
69		0.187876	0.287671	0.349697	0.182709		0.0192304	0.0174807	0.0192184	0.0243658
70		0.189434	0.288087	0.348598	0.181868		0.0193066	0.0172948	0.01914	0.0242007
71		0.191038	0.288461	0.347567	0.180953		0.0193891	0.0170925	0.01906	0.0240064
72		0.192739	0.288886	0.34637	0.18006		0.0194643	0.0168834	0.0189626	0.0238158
73		0.194229	0.289241	0.345298	0.179319		0.0195199	0.0166939	0.0188694	0.0236382
74		0.195836	0.289622	0.344107	0.178556		0.019564	0.0165021	0.0187438	0.023453
75		0.197446	0.290035	0.343063	0.177609		0.0196017	0.0162847	0.0186143	0.0232299
76		0.198913	0.290374	0.341939	0.176959		0.019642	0.0161094	0.0185145	0.0230529
77		0.2004	0.290859	0.340736	0.176222		0.0196653	0.0159158	0.0184359	0.0228494
78		0.201937	0.291206	0.339479	0.175629		0.0196787	0.015735	0.0183573	0.0226511
79		0.203486	0.291585	0.338173	0.175042		0.0196938	0.0155346	0.0182732	0.0224484
80		0.204876	0.291873	0.336993	0.174573		0.0196988	0.0153726	0.0181936	0.0222692
81		0.206271	0.292201	0.335824	0.17405		0.0196977	0.0151992	0.0181003	0.022106
82		0.207829	0.29252	0.334523	0.173508		0.0196841	0.0150154	0.0180011	0.0219144
83		0.209253	0.29281	0.333443	0.172906		0.0196836	0.0148519	0.0179017	0.0217425
84		0.210687	0.293142	0.332196	0.172419		0.0196851	0.0146813	0.0177946	0.0215923
85		0.212201	0.293518	0.33103	0.171726		0.0196789	0.0145318	0.0176758	0.0214763
86		0.213364	0.293849	0.329891	0.171399		0.0196699	0.014382	0.0175644	0.0213059
87		0.214808	0.294069	0.328739	0.170918		0.0196349	0.0142251	0.017476	0.02113
88		0.21629	0.294317	0.327555	0.170404		0.0196011	0.0140801	0.0173732	0.020962
89		0.217671	0.294546	0.326346	0.170033		0.0195366	0.0139422	0.017256	0.0207975
90		0.219048	0.294735	0.325176	0.169669		0.0194866	0.0138121	0.0171635	0.0206287
91		0.220505	0.294947	0.323925	0.169282		0.0194289	0.0136696	0.017065	0.0204545
92		0.22196	0.295083	0.322776	0.168871		0.0194138	0.0135293	0.0169722	0.0202965
93		0.223352	0.295443	0.32171	0.168216		0.0193867	0.0134057	0.0168733	0.0201204
94		0.224759	0.295622	0.320495	0.167876		0.0193512	0.0132978	0.0167559	0.0199873
95		0.226168	0.295738	0.319276	0.167602		0.019319	0.0131861	0.0166619	0.019883
96		0.227446	0.295865	0.318013	0.167489		0.0192803	0.0130918	0.016578	0.0197745
97		0.229763	0.295671	0.316416	0.167108		0.0192978	0.0129785	0.0165343	0.0196275
98		0.23101	0.295767	0.31525	0.16697		0.019243	0.0128839	0.0164526	0.0195189
99		0.232174	0.295907	0.314017	0.166935		0.0191899	0.0127971	0.0163758	0.0194152
100		0.233367	0.295984	0.312758	0.166963		0.0191389	0.0127066	0.0162905	0.019326

## Sheet: 8 Control Return
% L2-S1 ROM		L2-L3	L3-L4	L4-L5	L5-S1		CI95 L2-L3'	CI95 L3-L4'	CI95 L4-L5'	CI95 L5-S1'
0		#DIV/0!	#DIV/0!	#DIV/0!	#DIV/0!		#N/A	#N/A	#N/A	#N/A
1		0.196624	0.384519	0.372915	0.0459419		0.142884	0.207838	0.178316	0.227704
2		0.159822	0.33883	0.33784	0.163508		0.0935366	0.162342	0.122228	0.159612
3		0.146964	0.32444	0.323975	0.20462		0.0808274	0.146267	0.105225	0.140533
4		0.143471	0.313901	0.32208	0.220548		0.0690862	0.136356	0.0981348	0.128563
5		0.138543	0.305505	0.31496	0.240993		0.0643047	0.128232	0.0900029	0.119977
6		0.134519	0.299924	0.313752	0.251806		0.0601449	0.12452	0.0861324	0.114913
7		0.132246	0.295787	0.310853	0.261114		0.0592695	0.119809	0.0822825	0.112735
8		0.130921	0.294203	0.309261	0.265614		0.0570808	0.117479	0.0803907	0.109968
9		0.129812	0.292093	0.308821	0.269274		0.055919	0.115617	0.0787956	0.10812
10		0.129097	0.288981	0.307515	0.274407		0.0558633	0.112534	0.0781171	0.106531
11		0.127727	0.287747	0.306662	0.277864		0.0559461	0.110939	0.0765883	0.106248
12		0.12785	0.286932	0.306233	0.278986		0.0551999	0.109633	0.0761671	0.104789
13		0.12749	0.286242	0.305851	0.280417		0.055208	0.10845	0.0758764	0.104245
14		0.127489	0.285297	0.306084	0.281129		0.0551573	0.107344	0.0755152	0.103343
15		0.127426	0.284874	0.305825	0.281875		0.0553325	0.106335	0.0754609	0.102933
16		0.127639	0.284022	0.305932	0.282407		0.0556339	0.105063	0.0754301	0.10252
17		0.12817	0.283989	0.305825	0.282016		0.055639	0.10406	0.0755451	0.10158
18		0.128208	0.282989	0.306233	0.28257		0.0561274	0.103295	0.0755858	0.101442
19		0.12859	0.283016	0.306126	0.282267		0.0564768	0.102544	0.0758118	0.101137
20		0.129063	0.283123	0.306035	0.281779		0.0568631	0.101845	0.0760805	0.100842
21		0.129996	0.283034	0.306362	0.280609		0.0571558	0.100613	0.0763211	0.0999479
22		0.130609	0.283301	0.306294	0.279796		0.0576165	0.0999844	0.0766499	0.0996635
23		0.130537	0.283986	0.306462	0.279015		0.0573633	0.0998646	0.0766507	0.0992216
24		0.131289	0.284353	0.306406	0.277952		0.05784	0.0992987	0.0770358	0.0989068
25		0.132264	0.28435	0.306717	0.276669		0.0581987	0.0989231	0.0773893	0.0984863
26		0.133416	0.284419	0.307049	0.275116		0.0586342	0.0978733	0.0776998	0.0975583
27		0.134378	0.284969	0.30696	0.273693		0.0591734	0.0974072	0.0781259	0.0971998
28		0.135409	0.28556	0.306857	0.272173		0.0597327	0.0969766	0.0785598	0.0968318
29		0.135849	0.286523	0.306929	0.270699		0.0595877	0.0969837	0.0786975	0.0963733
30		0.137014	0.287177	0.306785	0.269024		0.0601697	0.0966056	0.0791518	0.0959795
31		0.138363	0.288612	0.306604	0.266421		0.0606869	0.0957309	0.0795868	0.0950465
32		0.139671	0.28932	0.306419	0.26459		0.0613004	0.0954178	0.08004	0.0946384
33		0.141036	0.290049	0.306212	0.262703		0.0619235	0.0951312	0.0804892	0.0942252
34		0.14243	0.290318	0.306362	0.260891		0.0625493	0.0944006	0.0807696	0.0937142
35		0.143518	0.291081	0.306542	0.258859		0.0622105	0.0946841	0.0809755	0.0929254
36		0.145183	0.292307	0.306322	0.256188		0.0627782	0.0941977	0.0814355	0.0920762
37		0.146731	0.293111	0.30601	0.254148		0.0634248	0.0939899	0.0818602	0.0916542
38		0.14835	0.293912	0.305793	0.251945		0.0640531	0.0938014	0.0823017	0.0911882
39		0.149971	0.294748	0.305428	0.249853		0.0647007	0.093624	0.0826942	0.0907709
40		0.151619	0.29559	0.305041	0.24775		0.0653476	0.0934599	0.0830683	0.0903601
41		0.152709	0.296707	0.304736	0.245848		0.0652685	0.0935997	0.0832664	0.0898326
42		0.15458	0.29798	0.30434	0.2431		0.0658414	0.0932322	0.0836313	0.089097
43		0.156627	0.298775	0.304061	0.240536		0.0662673	0.093158	0.0839723	0.0884336
44		0.15835	0.299625	0.303565	0.238459		0.0669123	0.0930143	0.0842687	0.0880602
45		0.16008	0.300471	0.303052	0.236398		0.0675497	0.0928703	0.0845385	0.0876934
46		0.161813	0.30131	0.30252	0.234356		0.068178	0.092723	0.0847802	0.0873324
47		0.163622	0.302267	0.301977	0.232134		0.068747	0.0925483	0.084994	0.0868957
48		0.165536	0.303013	0.301546	0.229904		0.0692219	0.0924476	0.0852033	0.086258
49		0.167878	0.304495	0.300467	0.227159		0.0700145	0.0924485	0.0855602	0.0858789
50		0.169244	0.305638	0.299785	0.225333		0.0699219	0.0924108	0.0856176	0.0853902
51		0.170974	0.306395	0.29914	0.223491		0.0704991	0.0921693	0.0857102	0.0850372
52		0.172834	0.307121	0.29858	0.221464		0.0709614	0.0919162	0.0857937	0.0844105
53		0.174916	0.3082	0.297633	0.219251		0.0714353	0.0914892	0.0857287	0.0838805
54		0.17662	0.308906	0.296927	0.217547		0.0719608	0.0911767	0.0857117	0.0835305
55		0.178466	0.309713	0.296102	0.215719		0.0723963	0.0907857	0.0855677	0.083181
56		0.180546	0.310325	0.295312	0.213817		0.0730572	0.090358	0.0854965	0.0826441
57		0.182558	0.311453	0.294355	0.211634		0.073345	0.0898462	0.0853078	0.0820689
58		0.184242	0.312051	0.293568	0.210139		0.0737819	0.0894368	0.0851505	0.0817204
59		0.18655	0.31263	0.292766	0.208054		0.0745279	0.0886652	0.0846785	0.0812814
60		0.188223	0.313185	0.291943	0.206649		0.0749067	0.088205	0.0844511	0.0809355
61		0.1899	0.313709	0.291101	0.20529		0.0752631	0.087722	0.0842051	0.0805884
62		0.192573	0.314641	0.289574	0.203211		0.0755572	0.086914	0.0836832	0.0798624
63		0.194276	0.315094	0.288671	0.201959		0.0758571	0.0863813	0.0834015	0.0795085
64		0.196294	0.315311	0.287899	0.200496		0.0765239	0.0856616	0.0828947	0.079324
65		0.19872	0.316371	0.286409	0.1985		0.0763806	0.0848223	0.0823294	0.0785841
66		0.20048	0.316702	0.285419	0.197399		0.0765845	0.0842251	0.0820273	0.0782297
67		0.202665	0.316891	0.284597	0.195847		0.0772017	0.083494	0.0811006	0.0780708
68		0.204767	0.31742	0.283297	0.194516		0.0772834	0.0826905	0.0807247	0.0774079
69		0.207314	0.317783	0.281892	0.193012		0.0773927	0.0818715	0.0800106	0.077116
70		0.209143	0.317954	0.280787	0.192116		0.0774454	0.0812319	0.0797416	0.0767274
71		0.211696	0.318083	0.279403	0.190818		0.0777369	0.0802334	0.0791219	0.0761558
72		0.214761	0.318428	0.27755	0.189261		0.0775555	0.0793337	0.0784199	0.0756936
73		0.216823	0.31831	0.276428	0.188438		0.0776798	0.0785597	0.0781188	0.0753447
74		0.219205	0.318468	0.274944	0.187383		0.0775619	0.0775712	0.0776463	0.0747172
75		0.221908	0.318213	0.273228	0.186651		0.0776154	0.0767006	0.0772117	0.074146
76		0.224715	0.318237	0.271383	0.185665		0.0771222	0.0757094	0.0767926	0.0733414
77		0.227658	0.317775	0.269472	0.185095		0.0770258	0.0747625	0.076438	0.0725842
78		0.229962	0.317326	0.267861	0.184851		0.0767867	0.0738256	0.0762988	0.0718715
79		0.232858	0.316816	0.265863	0.184464		0.0762153	0.0727443	0.0762963	0.0706935
80		0.23542	0.315828	0.263884	0.184868		0.075816	0.0716034	0.0763798	0.0693996
81		0.237923	0.314557	0.261795	0.185726		0.0754021	0.07038	0.0765449	0.067922
82		0.240843	0.313286	0.259457	0.186415		0.074435	0.0689172	0.0766303	0.0661518
83		0.243076	0.311581	0.257534	0.187809		0.0736204	0.0674527	0.0767348	0.0644602
84		0.245597	0.309536	0.255455	0.189413		0.0725286	0.0659686	0.0767415	0.0627275
85		0.24774	0.307916	0.253636	0.190709		0.071485	0.0645751	0.0765641	0.0611202
86		0.25022	0.306011	0.251734	0.192035		0.0701405	0.0633155	0.0762828	0.0597815
87		0.251991	0.304313	0.250133	0.193563		0.0688353	0.0620047	0.0759728	0.0584071
88		0.254234	0.302326	0.248357	0.195083		0.0672941	0.06089	0.0755124	0.0573741
89		0.255865	0.300953	0.247009	0.196174		0.0661029	0.0598482	0.0750641	0.0563959
90		0.257569	0.298924	0.245538	0.197969		0.0643856	0.0588379	0.0744537	0.0554791
91		0.259582	0.297312	0.243905	0.199201		0.0627419	0.0579367	0.0736464	0.05451
92		0.260866	0.295913	0.242735	0.200486		0.0612897	0.057058	0.0729566	0.0537139
93		0.262729	0.293994	0.241646	0.201631		0.0602005	0.055648	0.0723297	0.05328
94		0.263677	0.292389	0.240656	0.203278		0.058353	0.0547414	0.0712386	0.0528146
95		0.265063	0.290754	0.239797	0.204385		0.0571761	0.0534479	0.0703887	0.0523454
96		0.266252	0.289509	0.238802	0.205437		0.0556113	0.0527318	0.0693076	0.051878
97		0.267231	0.288003	0.238219	0.206548		0.0542317	0.0514795	0.0679708	0.0516602
98		0.268738	0.286707	0.237393	0.207162		0.0532756	0.0501133	0.0666445	0.0514039
99		0.269541	0.285569	0.236919	0.207971		0.0521786	0.0489873	0.0650025	0.0512239
100		0.270437	0.285011	0.236115	0.208437		0.0503711	0.0475993	0.0625889	0.0501358

## Sheet: 8 Patient Return
% L2-S1 ROM		L2-L3	L3-L4	L4-L5	L5-S1		CI95 L2-L3'	CI95 L3-L4'	CI95 L4-L5'	CI95 L5-S1'
0		#DIV/0!	#DIV/0!	#DIV/0!	#DIV/0!		#N/A	#N/A	#N/A	#N/A
1		0.432787	0.366776	0.291839	-0.0914015		0.43787	0.255641	0.382408	0.336752
2		0.385774	0.279672	0.339408	-0.00485468		0.316108	0.144214	0.233905	0.232231
3		0.368083	0.244163	0.357703	0.0300513		0.263539	0.106293	0.176129	0.187137
4		0.352528	0.224422	0.371761	0.0512896		0.239519	0.0934327	0.140289	0.164478
5		0.33779	0.213192	0.375217	0.0738008		0.21339	0.0857207	0.127777	0.139706
6		0.328748	0.206665	0.379326	0.0852609		0.200567	0.0849853	0.124923	0.127746
7		0.323598	0.19997	0.379545	0.0968873		0.189659	0.0843239	0.124373	0.117199
8		0.319235	0.197808	0.377266	0.105691		0.180711	0.0848368	0.124896	0.109179
9		0.315282	0.194123	0.37727	0.113326		0.173311	0.086551	0.127525	0.104243
10		0.312513	0.191509	0.374918	0.121059		0.167067	0.0885728	0.129938	0.100787
11		0.30922	0.189424	0.373666	0.127689		0.161944	0.0906834	0.132777	0.0992741
12		0.307074	0.188071	0.370878	0.133977		0.157581	0.0931406	0.1354	0.0989286
13		0.305441	0.186866	0.368126	0.139567		0.153552	0.0953209	0.137428	0.100025
14		0.303024	0.185127	0.364774	0.147075		0.148754	0.098996	0.140767	0.103396
15		0.301929	0.183331	0.362836	0.151904		0.146038	0.101306	0.142894	0.10625
16		0.300746	0.18287	0.360807	0.155577		0.143688	0.103377	0.144832	0.10914
17		0.300434	0.183014	0.357663	0.158889		0.141348	0.105441	0.146005	0.112042
18		0.299627	0.182491	0.355065	0.162817		0.138006	0.107658	0.147422	0.116255
19		0.29943	0.182835	0.353336	0.164399		0.135892	0.108793	0.148147	0.118769
20		0.298152	0.184056	0.351543	0.166249		0.132887	0.109242	0.148611	0.121361
21		0.297303	0.18634	0.349583	0.166775		0.129595	0.108693	0.148112	0.122557
22		0.297021	0.18897	0.347938	0.166071		0.127252	0.107693	0.147209	0.122417
23		0.29614	0.190949	0.347531	0.16538		0.124996	0.105924	0.146372	0.121522
24		0.294919	0.195546	0.346704	0.162831		0.121097	0.102325	0.144283	0.119274
25		0.294379	0.199663	0.3457	0.160258		0.11831	0.0994226	0.14245	0.11706
26		0.293752	0.203206	0.346033	0.15701		0.115359	0.0957978	0.140585	0.114206
27		0.293083	0.20796	0.345134	0.153824		0.112369	0.0922241	0.138519	0.111288
28		0.292376	0.212918	0.344218	0.150488		0.109312	0.0884845	0.136429	0.10819
29		0.291225	0.217738	0.343617	0.14742		0.106487	0.0848267	0.134621	0.105037
30		0.290669	0.222403	0.343136	0.143791		0.103394	0.0810336	0.132685	0.101338
31		0.290906	0.22577	0.341576	0.141748		0.101786	0.0791676	0.131295	0.099388
32		0.290068	0.230764	0.340841	0.138327		0.0987882	0.0756095	0.129384	0.0963246
33		0.289462	0.235797	0.339488	0.135254		0.0958819	0.0725228	0.127526	0.0931839
34		0.289071	0.240292	0.338604	0.132033		0.0931424	0.0697108	0.125811	0.0895486
35		0.289085	0.24307	0.33717	0.130675		0.092011	0.0684221	0.12478	0.087565
36		0.288997	0.247723	0.335366	0.127914		0.0895997	0.0663905	0.123088	0.0846892
37		0.289747	0.250699	0.333587	0.125966		0.0883671	0.0650716	0.12167	0.0820897
38		0.28935	0.254344	0.332753	0.123554		0.0863155	0.0634285	0.120127	0.079419
39		0.289618	0.258469	0.33117	0.120743		0.0844804	0.0622382	0.118318	0.0762165
40		0.29032	0.261114	0.329373	0.119193		0.0835338	0.0614654	0.116932	0.0746229
41		0.290878	0.26482	0.327762	0.116539		0.082129	0.0606406	0.115092	0.071667
42		0.292056	0.267103	0.32554	0.1153		0.0815292	0.0599031	0.113749	0.0699736
43		0.292797	0.269951	0.32433	0.112923		0.0806199	0.0592116	0.112053	0.0672732
44		0.293493	0.272116	0.32301	0.111381		0.0800961	0.0585696	0.110574	0.0660855
45		0.294415	0.274714	0.321812	0.109059		0.0798157	0.058281	0.109052	0.063844
46		0.295695	0.27655	0.319821	0.107934		0.0795458	0.0575848	0.107633	0.0625253
47		0.296971	0.279116	0.318581	0.105332		0.0792875	0.0570025	0.105651	0.0607695
48		0.29851	0.280785	0.316541	0.104164		0.0792336	0.0562685	0.104261	0.0596947
49		0.299741	0.282281	0.315365	0.102612		0.079177	0.0553205	0.102932	0.0583153
50		0.301005	0.284212	0.314367	0.100417		0.0793552	0.0547926	0.101021	0.057554
51		0.302486	0.285873	0.312648	0.0989936		0.079402	0.0538679	0.0995906	0.0563173
52		0.30418	0.287425	0.311357	0.0970372		0.0797808	0.0531469	0.0977855	0.0557299
53		0.30572	0.288931	0.309818	0.0955315		0.0799147	0.0521963	0.0963847	0.0548176
54		0.307148	0.290358	0.30838	0.0941146		0.0800329	0.0512488	0.0949924	0.0539829
55		0.309063	0.29163	0.306863	0.0924434		0.0806566	0.0504499	0.0934384	0.0536371
56		0.310468	0.292922	0.305467	0.0911425		0.0808162	0.0495115	0.0921336	0.0529612
57		0.311355	0.293999	0.304705	0.0899402		0.0810227	0.0486732	0.091017	0.052361
58		0.313437	0.295324	0.302848	0.0883906		0.0815089	0.0476424	0.0892949	0.0522427
59		0.314765	0.296461	0.301479	0.0872957		0.0816745	0.0467806	0.0881412	0.0517388
60		0.316102	0.297534	0.300098	0.0862654		0.081848	0.0459468	0.0870385	0.0512842
61		0.31779	0.299118	0.298318	0.0847733		0.0822379	0.0448324	0.0855068	0.0509185
62		0.319064	0.300015	0.296857	0.0840639		0.0823494	0.0441576	0.0845613	0.0507417
63		0.320063	0.30132	0.295733	0.0828842		0.0827507	0.0437303	0.0836188	0.0505803
64		0.321142	0.302302	0.294404	0.0821519		0.0827882	0.0430879	0.0827513	0.0502488
65		0.322186	0.303242	0.293059	0.0815123		0.0828039	0.0424855	0.0819337	0.0499365
66		0.323683	0.304463	0.291173	0.0806806		0.0829196	0.0418784	0.0809655	0.0498142
67		0.324535	0.30501	0.290147	0.0803079		0.0828897	0.0413154	0.0804567	0.0496688
68		0.325645	0.306412	0.288377	0.079566		0.0827716	0.0407572	0.0796206	0.0494061
69		0.326405	0.307306	0.287097	0.0791917		0.0825888	0.0404039	0.0790001	0.0491668
70		0.327134	0.308401	0.285649	0.0788158		0.0824109	0.0402799	0.0786251	0.0490135
71		0.327599	0.309283	0.284403	0.0787152		0.0820355	0.0401341	0.0780675	0.0488464
72		0.328188	0.310425	0.282798	0.0785896		0.0815106	0.0400733	0.0772591	0.0486578
73		0.328737	0.311726	0.281149	0.0783893		0.0809199	0.0399923	0.0767132	0.0484004
74		0.329225	0.31241	0.279961	0.0784042		0.0805011	0.0399879	0.0762452	0.0482681
75		0.32944	0.313407	0.278651	0.0785018		0.0798651	0.0402307	0.0759979	0.0480781
76		0.329745	0.314098	0.277557	0.0785998		0.0793886	0.0402698	0.0755494	0.0479103
77		0.330232	0.314928	0.276056	0.0787839		0.0784592	0.0404265	0.075	0.0477314
78		0.330403	0.315498	0.275017	0.0790818		0.0779373	0.040561	0.0745775	0.0475628
79		0.330418	0.316425	0.273773	0.0793843		0.0769655	0.0409381	0.0740885	0.0473487
80		0.330646	0.316693	0.272875	0.0797866		0.0764828	0.0410444	0.0736679	0.0472017
81		0.33013	0.317406	0.272074	0.0803894		0.0754676	0.0415705	0.0733332	0.0469321
82		0.330535	0.317834	0.270704	0.0809263		0.0747959	0.0418014	0.0725678	0.0468072
83		0.3302	0.318357	0.269944	0.0814989		0.073828	0.0423052	0.0722142	0.0465751
84		0.330091	0.318709	0.269107	0.0820936		0.0732388	0.0425028	0.0716368	0.0464548
85		0.329695	0.318924	0.268553	0.0828273		0.072288	0.0429282	0.0712411	0.0461959
86		0.329218	0.31923	0.26797	0.0835821		0.071692	0.0431475	0.0706733	0.0460473
87		0.329093	0.319441	0.267006	0.0844611		0.0706982	0.0436242	0.0699947	0.045814
88		0.328775	0.319421	0.266689	0.0851154		0.0702113	0.0438299	0.0695973	0.0456885
89		0.327855	0.319511	0.266428	0.0862058		0.0692079	0.0441539	0.0690227	0.0453886
90		0.327803	0.319422	0.265829	0.086947		0.0687307	0.044419	0.068431	0.0453063
91		0.326959	0.319458	0.265648	0.0879346		0.0677836	0.0446868	0.0678674	0.0450893
92		0.326224	0.31946	0.265199	0.0891175		0.0668573	0.0450339	0.0671587	0.0447643
93		0.325126	0.319388	0.265308	0.0901777		0.0658537	0.045229	0.0665866	0.0445046
94		0.324137	0.319301	0.26529	0.0912723		0.0649353	0.0454422	0.0659667	0.0441563
95		0.322989	0.319253	0.265217	0.092541		0.0639029	0.0456796	0.0652336	0.0437827
96		0.321414	0.319299	0.265384	0.0939022		0.062506	0.045837	0.0643725	0.0431864
97		0.319591	0.319507	0.265591	0.0953104		0.0610278	0.0460031	0.0634231	0.0425124
98		0.317476	0.319725	0.266038	0.0967619		0.0592666	0.0461294	0.0621318	0.0416708
99		0.314725	0.320306	0.266999	0.0979703		0.0572264	0.0462034	0.0604147	0.040553
100		0.310768	0.320939	0.271904	0.0963884		0.054025	0.045262	0.0550485	0.0387756
